# Supplementary material for: Characterization of Novel Sigma Receptor Ligands Derived from Multicomponent Reactions as Efficacious Treatments for Neuropathic Pain
Source: Pharmaceuticals (Basel). 2026 Jan 8;19(1):117. doi: 10.3390/ph19010117 (PMC12844632; doi:10.3390/ph19010117)
Supplement: Supplementary file 1 [file pharmaceuticals-19-00117-s001.zip]

Archive with 1 entries (1 files):
- pharmaceuticals-4013243-supplementary.pdf
